# Supplementary material for: PDPN Is Expressed in Various Types of Canine Tumors and Its Silencing Induces Apoptosis and Cell Cycle Arrest in Canine Malignant Melanoma
Source: Cells. 2020 May 5;9(5):1136. doi: 10.3390/cells9051136 (PMC7290317; doi:10.3390/cells9051136)
Supplement: Supplementary file 1 [file cells-09-01136-s001.zip]

Archive with 2 entries (2 files):
- Supplementary Table/Table S1.docx
- Supplementary Table/Table S2.docx
